# Supplementary material for: Temporal Relationship between HbA1c and Depressive Symptom Trajectories in a Longitudinal Cohort Study: The Mediating Role of Healthy Lifestyles
Source: Brain Sci. 2024 Jul 31;14(8):780. doi: 10.3390/brainsci14080780 (PMC11353008; doi:10.3390/brainsci14080780)
Supplement: Supplementary file 1 [file brainsci-14-00780-s001.zip]

Archive with 1 entries (1 files):
- brainsci-3081774-supplementary.pdf
